# Supplementary material for: miRNAs and isomiRs: Serum-Based Biomarkers for the Development of Intellectual Disability and Autism Spectrum Disorder in Tuberous Sclerosis Complex
Source: Biomedicines. 2022 Jul 29;10(8):1838. doi: 10.3390/biomedicines10081838 (PMC9405248; doi:10.3390/biomedicines10081838)
Supplement: Supplementary file 1 [file biomedicines-10-01838-s001.zip]

Archive with 1 entries (1 files):
- biomedicines-1809438-supplementary.pdf
